# Supplementary material for: Automated Service Height Fault Detection Using Computer Vision and Machine Learning for Badminton Matches
Source: Sensors (Basel). 2023 Dec 11;23(24):9759. doi: 10.3390/s23249759 (PMC10747833; doi:10.3390/s23249759)
Supplement: Supplementary file 1 [file sensors-23-09759-s001.zip]

Archive with 3 entries (3 files):
- S1 legal call.mp4
- S2 fault call.mp4
- supplementary information.pdf
